# Supplementary material for: Cyclin D1 Serves as a Poor Prognostic Biomarker in Stage I Gastric Cancer
Source: Curr Issues Mol Biol. 2022 Mar 20;44(3):1395–406. doi: 10.3390/cimb44030093 (PMC8947299; doi:10.3390/cimb44030093)
Supplement: Supplementary file 1 [file cimb-44-00093-s001.zip]

Archive with 1 entries (1 files):
- cimb-1640259-supplementary.pdf
